# Supplementary material for: Factors influencing sustainable employment of persons with acquired brain injury (ABI) or spinal cord injury (SCI): A qualitative study evaluating the perspective of health and work professionals
Source: Front Rehabil Sci. 2023 Jan 20;3:906567. doi: 10.3389/fresc.2022.906567 (PMC9895944; doi:10.3389/fresc.2022.906567)
Supplement: Supplementary file 1 [file Datasheet1.zip]

Archive with 2 entries (2 files):
- Appendix 1.DOCX
- Appendix 2.DOCX
